# Supplementary material for: Borate-Based Compounds as Mixed Polyanion Cathode Materials for Advanced Batteries
Source: Molecules. 2022 Nov 19;27(22):8047. doi: 10.3390/molecules27228047 (PMC9695605; doi:10.3390/molecules27228047)
Supplement: Supplementary file 1 [file molecules-27-08047-s001.zip]

Archive with 1 entries (1 files):
- molecules-2014787-supplementary.pdf
